# Supplementary material for: A Conserved Tryptophan in the Ebola Virus Matrix Protein C-Terminal Domain Is Required for Efficient Virus-Like Particle Formation
Source: Pathogens. 2020 May 22;9(5):402. doi: 10.3390/pathogens9050402 (PMC7281420; doi:10.3390/pathogens9050402)
Supplement: Supplementary file 1 [file pathogens-09-00402-s001.zip]

Archive with 1 entries (1 files):
- pathogens-809116-supplementary.mp4
